# Supplementary material for: Relationship between HLA genetic variations, COVID-19 vaccine antibody response, and risk of breakthrough outcomes
Source: Nat Commun. 2024 May 13;15:4031. doi: 10.1038/s41467-024-48339-5 (PMC11091043; doi:10.1038/s41467-024-48339-5)
Supplement: Supplementary file 4 — Source data [file 41467_2024_48339_MOESM4_ESM.xlsx]

## Sheet: Figure2b
DQB1_6 carrier	Number	Weeks	Rate	Lower CI	Upper CI
No	988	1	4.1498	2.99414	5.5878
Yes	689	1	6.24093	4.55304	8.31474
No	1709	2	14.2774	12.6519	16.0265
Yes	1248	2	15.5449	13.5776	17.676
No	2613	3	31.8408	30.0566	33.6657
Yes	1996	3	35.2705	33.1723	37.4122
No	4051	4	34.5841	33.1186	36.0718
Yes	3002	4	38.3078	36.5642	40.0742
No	5286	5	31.101	29.8544	32.3686
Yes	3902	5	35.3152	33.8142	36.8382
No	6040	6	27.6656	26.5401	28.8126
Yes	4449	6	30.3889	29.0394	31.7641
No	7192	7	25.2086	24.2083	26.229
Yes	5158	7	28.0341	26.8114	29.2818
No	8611	8	22.0764	21.2041	22.9676
Yes	6229	8	24.4662	23.4028	25.5536
No	8984	9	20.1024	19.2779	20.9463
Yes	6629	9	21.2702	20.2903	22.2753
No	8552	10	17.9373	17.1294	18.7672
Yes	6103	10	18.9415	17.9653	19.9475
No	6511	11	15.2665	14.4009	16.1633
Yes	4808	11	16.6805	15.6368	17.7649
No	1447	12	13.0615	11.367	14.9075
Yes	978	12	14.3149	12.1789	16.6683

## Sheet: Figure2f
DQB1_6 carrier	Number	Days	Rate	Lower CI	Upper CI
No	3086	(0,3]	15.5217	14.2611	16.8481
Yes	2320	(0,3]	16.0776	14.6049	17.6365
No	4523	(3,7]	41.1453	39.7062	42.5958
Yes	3293	(3,7]	41.9374	40.2447	43.6446
No	7448	(7,14]	70.9049	69.8587	71.9348
Yes	5463	(7,14]	72.3595	71.1527	73.5424
No	6205	(14,21]	73.0862	71.964	74.1867
Yes	4510	(14,21]	73.9468	72.6395	75.223
No	5198	(21,28]	72.2586	71.0195	73.4725
Yes	3741	(21,28]	74.2582	72.8252	75.6532
No	4074	(28,35]	71.1095	69.6906	72.498
Yes	2944	(28,35]	72.5543	70.9035	74.1602
No	2899	(35,42]	70.6795	68.9849	72.3324
Yes	2090	(35,42]	69.4737	67.4491	71.4435
No	2030	(42,49]	70.5911	68.5557	72.5669
Yes	1396	(42,49]	70.3438	67.871	72.7307
No	3854	>49	69.3306	67.8475	70.7843
Yes	2751	>49	69.9019	68.1491	71.6121

## Sheet: Figure3a_left
Alleles	B-coefficient	P-value	Log_p	Odd Ratio	Dataset
A*01:01	0.0646988	1.84222e-06	5.73466	1.06684	Discovery
A*01:01	0.0491302	0.244627	0.611495	1.05036	Validation
A*02:01	-0.0436599	0.000363532	3.43946	0.95728	Discovery
A*02:01	-0.0579664	0.128335	0.891656	0.943682	Validation
A*02:02	0.38151	0.0214309	1.66896	1.46449	Discovery
A*02:02	-0.289487	0.654794	0.183895	0.748648	Validation
A*02:03	-0.142062	0.288521	0.539823	0.867567	Discovery
A*02:03	0.053	0.891198	0.0500256	1.05443	Validation
A*02:05	-0.104709	0.0946612	1.02383	0.900587	Discovery
A*02:05	0.299073	0.0825536	1.08326	1.34861	Validation
A*02:06	-0.111523	0.358376	0.445661	0.89447	Discovery
A*02:06	-0.575669	0.194262	0.711612	0.562328	Validation
A*02:11	0.184396	0.196505	0.706627	1.20249	Discovery
A*02:11	-0.459198	0.469672	0.328205	0.63179	Validation
A*03:01	0.0132352	0.387285	0.41197	1.01332	Discovery
A*03:01	0.085444	0.0746385	1.12704	1.0892	Validation
A*03:02	0.122144	0.353277	0.451885	1.12992	Discovery
A*03:02	0.387057	0.397991	0.400127	1.47264	Validation
A*11:01	-0.020947	0.351357	0.454252	0.979271	Discovery
A*11:01	-0.0698019	0.322883	0.490955	0.932579	Validation
A*23:01	0.028441	0.480196	0.318581	1.02885	Discovery
A*23:01	0.154474	0.201387	0.695968	1.16704	Validation
A*24:02	0.0214047	0.285896	0.543792	1.02164	Discovery
A*24:02	-0.0644979	0.317861	0.497762	0.937538	Validation
A*24:03	-0.374803	0.095508	1.01996	0.687424	Discovery
A*24:03	1.06913	0.0561984	1.25028	2.91285	Validation
A*25:01	-0.00383079	0.927243	0.0328064	0.996177	Discovery
A*25:01	0.139059	0.259775	0.585402	1.14919	Validation
A*26:01	0.00424326	0.909037	0.0414186	1.00425	Discovery
A*26:01	-0.0937673	0.420956	0.375763	0.910495	Validation
A*26:08	-0.139516	0.545665	0.263074	0.869779	Discovery
A*26:08	-0.582779	0.450079	0.346712	0.558345	Validation
A*29:01	-0.0858909	0.508913	0.293356	0.917694	Discovery
A*29:01	-0.8322	0.120091	0.920488	0.435091	Validation
A*29:02	-0.0855667	0.00200825	2.69718	0.917992	Discovery
A*29:02	-0.171423	0.0437328	1.35919	0.842465	Validation
A*30:01	-0.0497375	0.349035	0.457131	0.951479	Discovery
A*30:01	-0.392608	0.0253303	1.59636	0.675293	Validation
A*30:02	-0.00196572	0.970802	0.0128694	0.998036	Discovery
A*30:02	0.51673	0.000640047	3.19379	1.67654	Validation
A*30:04	0.0346407	0.827154	0.0824137	1.03525	Discovery
A*30:04	-1.30909	0.209665	0.678473	0.270066	Validation
A*31:01	0.0133071	0.689384	0.161539	1.0134	Discovery
A*31:01	0.0298831	0.767522	0.114909	1.03033	Validation
A*32:01	-0.0435358	0.142171	0.84719	0.957398	Discovery
A*32:01	-0.135223	0.14951	0.82533	0.873521	Validation
A*33:01	0.0229498	0.738301	0.131767	1.02322	Discovery
A*33:01	-0.0664466	0.759793	0.119305	0.935713	Validation
A*33:03	0.107191	0.203787	0.690824	1.11315	Discovery
A*33:03	-0.224514	0.59741	0.223727	0.798905	Validation
A*34:02	0.0761267	0.614096	0.211764	1.0791	Discovery
A*34:02	0.194349	0.683917	0.164996	1.21452	Validation
A*36:01	0.0862426	0.803191	0.0951814	1.09007	Discovery
A*36:01	0.0157373	7.86218e-07	6.10446	1.01586	Validation
A*66:01	0.00279139	0.976629	0.0102702	1.0028	Discovery
A*66:01	0.495303	0.0709579	1.149	1.641	Validation
A*68:01	0.0182966	0.557182	0.254003	1.01847	Discovery
A*68:01	0.14064	0.140076	0.853636	1.15101	Validation
A*68:02	0.0542992	0.404371	0.39322	1.0558	Discovery
A*68:02	0.0217353	0.91798	0.0371668	1.02197	Validation
A*69:01	0.0352367	0.884145	0.0534765	1.03586	Discovery
A*69:01	0.283914	0.684915	0.164363	1.32832	Validation
A*74:01	-0.223323	0.264076	0.578272	0.799856	Discovery
A*74:01	-11.4511	0.936825	0.0283416	1.06378e-05	Validation
B*07:02	0.0124061	0.418272	0.378541	1.01248	Discovery
B*07:02	0.070157	0.134608	0.870928	1.07268	Validation
B*07:05	-0.0719951	0.549218	0.260255	0.930535	Discovery
B*07:05	-1.3156	0.0292726	1.53354	0.268315	Validation
B*08:01	0.0843146	3.25553e-08	7.48738	1.08797	Discovery
B*08:01	0.0317634	0.509049	0.29324	1.03227	Validation
B*13:01	-0.711281	0.0544007	1.2644	0.491015	Discovery
B*13:01	-9.44168	0.937008	0.0282566	7.93467e-05	Validation
B*13:02	-0.0670753	0.0918252	1.03704	0.935125	Discovery
B*13:02	-0.319727	0.0133247	1.87534	0.726348	Validation
B*14:01	-0.102331	0.0460076	1.33717	0.90273	Discovery
B*14:01	0.0345322	0.818756	0.0868455	1.03514	Validation
B*14:02	0.0182406	0.584695	0.23307	1.01841	Discovery
B*14:02	0.139975	0.170792	0.767532	1.15024	Validation
B*15:01	-0.0840891	0.000242325	3.6156	0.919349	Discovery
B*15:01	0.0116351	0.863514	0.0637304	1.0117	Validation
B*15:02	0.092259	0.703602	0.152673	1.09665	Discovery
B*15:02	-9.6488	0.935629	0.0288963	6.45032e-05	Validation
B*15:03	-0.0476556	0.776533	0.10984	0.953462	Discovery
B*15:03	0.757625	0.112772	0.947799	2.1332	Validation
B*15:10	-0.214463	0.470524	0.327419	0.806974	Discovery
B*15:10	0.456181	0.710498	0.148437	1.57804	Validation
B*15:16	-0.101873	0.652276	0.185568	0.903144	Discovery
B*15:16	1.89149	0.00769325	2.11389	6.62924	Validation
B*15:17	0.177639	0.106332	0.973334	1.19439	Discovery
B*15:17	0.238231	0.421803	0.37489	1.269	Validation
B*15:18	0.00379104	0.969232	0.0135722	1.0038	Discovery
B*15:18	0.361063	0.16128	0.79242	1.43485	Validation
B*18:01	-0.0522544	0.0698834	1.15563	0.949087	Discovery
B*18:01	-0.0149057	0.862291	0.0643461	0.985205	Validation
B*27:02	-0.225208	0.140798	0.851402	0.79835	Discovery
B*27:02	-0.114609	0.77651	0.109853	0.891715	Validation
B*27:05	-0.105857	0.000239184	3.62127	0.899553	Discovery
B*27:05	-0.188516	0.0322958	1.49085	0.828187	Validation
B*35:01	-0.05916	0.0214032	1.66952	0.942556	Discovery
B*35:01	-0.04912	0.548821	0.26057	0.952067	Validation
B*35:02	-0.0620002	0.529145	0.276425	0.939883	Discovery
B*35:02	-0.0133839	0.96328	0.0162473	0.986705	Validation
B*35:03	0.043223	0.424979	0.371632	1.04417	Discovery
B*35:03	-0.420717	0.04407	1.35586	0.656576	Validation
B*35:08	0.0176192	0.900604	0.0454661	1.01778	Discovery
B*35:08	0.401891	0.37825	0.422221	1.49465	Validation
B*37:01	0.0238256	0.606456	0.217201	1.02411	Discovery
B*37:01	-0.00425709	0.975334	0.0108466	0.995752	Validation
B*38:01	0.0678233	0.215533	0.666486	1.07018	Discovery
B*38:01	0.174177	0.29511	0.530016	1.19027	Validation
B*39:01	-0.129969	0.0411981	1.38512	0.878123	Discovery
B*39:01	-0.20226	0.315883	0.500473	0.816882	Validation
B*39:06	-0.00971174	0.883494	0.0537962	0.990335	Discovery
B*39:06	0.0259453	0.89625	0.0475707	1.02628	Validation
B*40:01	0.0289086	0.219682	0.658205	1.02933	Discovery
B*40:01	0.127815	0.0827726	1.08211	1.13634	Validation
B*40:02	-0.0981632	0.108391	0.965006	0.906501	Discovery
B*40:02	0.101036	0.598297	0.223083	1.10632	Validation
B*40:06	-0.118513	0.536536	0.270401	0.88824	Discovery
B*40:06	-0.391489	0.724644	0.139875	0.67605	Validation
B*41:01	0.0121057	0.910905	0.0405269	1.01218	Discovery
B*41:01	-0.470982	0.335749	0.473985	0.624389	Validation
B*41:02	0.0453109	0.607542	0.216423	1.04635	Discovery
B*41:02	0.178438	0.488333	0.311284	1.19535	Validation
B*42:01	0.00632897	0.977048	0.010084	1.00635	Discovery
B*42:01	-0.488067	0.657138	0.182344	0.613812	Validation
B*44:02	0.0431441	0.0123172	1.90949	1.04409	Discovery
B*44:02	-0.039785	0.465201	0.33236	0.960996	Validation
B*44:03	-0.076602	0.00107283	2.96947	0.926258	Discovery
B*44:03	-0.127851	0.0796627	1.09875	0.879985	Validation
B*44:04	-0.122061	0.606477	0.217186	0.885094	Discovery
B*44:04	-12.2707	0.93632	0.0285759	4.68691e-06	Validation
B*44:05	-0.255969	0.105035	0.978668	0.774166	Discovery
B*44:05	0.156575	0.70651	0.150881	1.1695	Validation
B*45:01	0.0863092	0.187435	0.72715	1.09014	Discovery
B*45:01	0.328996	0.0869162	1.0609	1.38957	Validation
B*46:01	0.299317	0.180716	0.743003	1.34894	Discovery
B*46:01	0.0157373	7.86218e-07	6.10446	1.01586	Validation
B*47:01	0.0175044	0.861911	0.0645378	1.01766	Discovery
B*47:01	-0.249837	0.388623	0.410472	0.778928	Validation
B*49:01	0.0180128	0.713706	0.146481	1.01818	Discovery
B*49:01	-0.0902062	0.585626	0.23238	0.913743	Validation
B*50:01	-0.0413403	0.47202	0.326039	0.959503	Discovery
B*50:01	0.217841	0.198103	0.703108	1.24339	Validation
B*51:01	0.0347378	0.216823	0.663894	1.03535	Discovery
B*51:01	0.0580189	0.520819	0.283313	1.05974	Validation
B*51:08	-0.0546889	0.770679	0.113127	0.94678	Discovery
B*51:08	1.26345	0.00339013	2.46978	3.53759	Validation
B*52:01	0.0169955	0.800802	0.096475	1.01714	Discovery
B*52:01	0.0216904	0.927857	0.0325188	1.02193	Validation
B*53:01	0.319638	0.00026428	3.57794	1.37663	Discovery
B*53:01	-0.197214	0.559876	0.251908	0.821015	Validation
B*55:01	0.00023801	0.995323	0.00203607	1.00024	Discovery
B*55:01	-0.041719	0.740038	0.130746	0.959139	Validation
B*56:01	-0.118909	0.194843	0.710315	0.887888	Discovery
B*56:01	-0.167997	0.592968	0.226969	0.845357	Validation
B*57:01	0.0197359	0.47912	0.319556	1.01993	Discovery
B*57:01	-0.0908802	0.304539	0.516357	0.913127	Validation
B*57:03	0.114927	0.710645	0.148347	1.12179	Discovery
B*57:03	0.0157373	7.86218e-07	6.10446	1.01586	Validation
B*58:01	0.101254	0.122409	0.912187	1.10656	Discovery
B*58:01	0.157804	0.4709	0.327071	1.17094	Validation
B*58:02	0.275496	0.389426	0.409575	1.31718	Discovery
B*58:02	0.0157373	7.86218e-07	6.10446	1.01586	Validation
C*01:02	-0.143226	3.20812e-06	5.49375	0.866558	Discovery
C*01:02	-0.173533	0.0742746	1.12916	0.840689	Validation
C*02:02	-0.0508004	0.0809521	1.09177	0.950468	Discovery
C*02:02	-0.0434236	0.631405	0.199692	0.957506	Validation
C*03:02	0.182831	0.0803029	1.09527	1.20061	Discovery
C*03:02	0.150453	0.734901	0.133771	1.16236	Validation
C*03:03	-0.0723184	0.00254209	2.59481	0.930235	Discovery
C*03:03	-0.142398	0.0580176	1.23644	0.867276	Validation
C*03:04	0.00655452	0.743947	0.128458	1.00658	Discovery
C*03:04	0.114547	0.0607072	1.21676	1.12137	Validation
C*04:01	-0.0195943	0.302782	0.51887	0.980596	Discovery
C*04:01	-0.0305063	0.618226	0.208852	0.969954	Validation
C*04:03	0.100726	0.749459	0.125252	1.10597	Discovery
C*04:03	-10.2266	0.928216	0.0323508	3.61959e-05	Validation
C*05:01	0.0418669	0.0146191	1.83508	1.04276	Discovery
C*05:01	-0.0392567	0.464986	0.33256	0.961504	Validation
C*06:02	0.0038861	0.837078	0.0772341	1.00389	Discovery
C*06:02	-0.0658244	0.261068	0.583246	0.936295	Validation
C*07:01	0.0685648	9.77093e-07	6.01006	1.07097	Discovery
C*07:01	0.000341622	0.993825	0.00269026	1.00034	Validation
C*07:02	0.00605007	0.683971	0.164962	1.00607	Discovery
C*07:02	0.0702192	0.123829	0.907178	1.07274	Validation
C*07:04	-0.0397715	0.338493	0.47045	0.961009	Discovery
C*07:04	0.141006	0.252477	0.597778	1.15143	Validation
C*08:01	-0.041662	0.815165	0.0887546	0.959194	Discovery
C*08:01	-11.6021	0.942776	0.0255913	9.14672e-06	Validation
C*08:02	-0.0135312	0.634535	0.197544	0.98656	Discovery
C*08:02	0.129407	0.132113	0.879055	1.13815	Validation
C*12:02	-0.00149488	0.982374	0.00772296	0.998506	Discovery
C*12:02	0.0216904	0.927857	0.0325188	1.02193	Validation
C*12:03	-0.0187144	0.54528	0.263381	0.98146	Discovery
C*12:03	0.137073	0.136711	0.864196	1.14691	Validation
C*14:02	0.0582298	0.275558	0.559787	1.05996	Discovery
C*14:02	0.128612	0.442542	0.354046	1.13725	Validation
C*15:02	0.0600626	0.128289	0.891811	1.0619	Discovery
C*15:02	0.198441	0.0974749	1.01111	1.2195	Validation
C*15:05	-0.000311793	0.998075	0.000836635	0.999688	Discovery
C*15:05	-1.62019	0.0265406	1.57609	0.197862	Validation
C*16:01	-0.117368	1.40666e-05	4.85181	0.889258	Discovery
C*16:01	-0.216029	0.0119443	1.92284	0.805712	Validation
C*16:02	0.0586761	0.612559	0.212852	1.06043	Discovery
C*16:02	0.781616	0.00764988	2.11635	2.185	Validation
C*16:04	0.105803	0.601716	0.220609	1.1116	Discovery
C*16:04	-0.128219	0.872305	0.0593314	0.879661	Validation
C*17:01	0.0145454	0.829154	0.0813646	1.01465	Discovery
C*17:01	-0.024508	0.913579	0.0392537	0.97579	Validation
C*18:01	-0.332451	0.323319	0.490369	0.717164	Discovery
C*18:01	-9.16938	0.938821	0.0274172	0.000104181	Validation
DPA1*01:03	0.0118239	0.389422	0.40958	1.01189	Discovery
DPA1*01:03	0.0668711	0.125871	0.900074	1.06916	Validation
DPA1*01:04	-0.12374	0.105563	0.976486	0.883609	Discovery
DPA1*01:04	-0.156374	0.517095	0.286429	0.855239	Validation
DPA1*01:05	0.15072	0.459409	0.3378	1.16267	Discovery
DPA1*01:05	0.0189631	0.981587	0.00807106	1.01914	Validation
DPA1*02:01	-0.0106245	0.48167	0.31725	0.989432	Discovery
DPA1*02:01	-0.10201	0.0344802	1.46243	0.90302	Validation
DPA1*02:02	0.00934017	0.754287	0.122463	1.00938	Discovery
DPA1*02:02	0.12009	0.200817	0.697199	1.1276	Validation
DPA1*03:01	0.0822505	0.623499	0.205164	1.08573	Discovery
DPA1*03:01	-11.3122	0.944389	0.0248493	1.2223e-05	Validation
DPB1*01:01	0.0706202	0.00156079	2.80666	1.07317	Discovery
DPB1*01:01	0.0657631	0.355065	0.449693	1.06797	Validation
DPB1*02:01	-0.00382465	0.822331	0.0849532	0.996183	Discovery
DPB1*02:01	-0.00295001	0.955206	0.0199028	0.997054	Validation
DPB1*02:02	-0.117882	0.0682328	1.16601	0.888801	Discovery
DPB1*02:02	-0.125347	0.522741	0.281713	0.882191	Validation
DPB1*03:01	0.00518638	0.7761	0.110082	1.0052	Discovery
DPB1*03:01	0.0214875	0.702718	0.153219	1.02172	Validation
DPB1*04:01	0.0645491	2.71097e-09	8.56687	1.06668	Discovery
DPB1*04:01	0.0754547	0.0243906	1.61278	1.07837	Validation
DPB1*04:02	-0.109287	6.60237e-10	9.1803	0.896473	Discovery
DPB1*04:02	-0.0133109	0.810496	0.0912492	0.986777	Validation
DPB1*05:01	0.0723192	0.0469308	1.32854	1.075	Discovery
DPB1*05:01	0.160005	0.161488	0.79186	1.17352	Validation
DPB1*06:01	-0.115472	0.0274826	1.56094	0.890946	Discovery
DPB1*06:01	-0.694503	0.000368724	3.4333	0.499323	Validation
DPB1*09:01	0.0121137	0.863504	0.0637356	1.01219	Discovery
DPB1*09:01	-0.0151446	0.945766	0.0242162	0.98497	Validation
DPB1*10:01	-0.157059	0.000312135	3.50566	0.854653	Discovery
DPB1*10:01	-0.519427	0.000639881	3.1939	0.594861	Validation
DPB1*11:01	-0.0931495	0.00787981	2.10348	0.911057	Discovery
DPB1*11:01	-0.251223	0.0221416	1.65479	0.777849	Validation
DPB1*13:01	-0.070636	0.104509	0.980848	0.931801	Discovery
DPB1*13:01	-0.0666302	0.631319	0.199751	0.935541	Validation
DPB1*14:01	0.00930831	0.864401	0.0632849	1.00935	Discovery
DPB1*14:01	0.0317739	0.860911	0.0650419	1.03228	Validation
DPB1*15:01	-0.0488364	0.43502	0.361491	0.952337	Discovery
DPB1*15:01	-0.139024	0.469662	0.328214	0.870207	Validation
DPB1*16:01	-0.166945	0.0395912	1.4024	0.846246	Discovery
DPB1*16:01	-0.281216	0.302018	0.519967	0.754865	Validation
DPB1*17:01	-0.0827837	0.0975068	1.01097	0.92055	Discovery
DPB1*17:01	-0.151269	0.356819	0.447552	0.859616	Validation
DPB1*18:01	-0.401357	0.232646	0.633305	0.669411	Discovery
DPB1*18:01	-9.36557	0.937515	0.0280219	8.56219e-05	Validation
DPB1*19:01	-0.150104	0.0556736	1.25435	0.860618	Discovery
DPB1*19:01	0.164976	0.443827	0.352786	1.17937	Validation
DPB1*20:01	-0.142763	0.426272	0.370313	0.86696	Discovery
DPB1*20:01	-0.36999	0.562793	0.249652	0.690741	Validation
DPB1*23:01	-0.0992222	0.565878	0.247277	0.905542	Discovery
DPB1*23:01	0.459541	0.240515	0.618857	1.58335	Validation
DPB1*26:01	0.105336	0.594959	0.225513	1.11108	Discovery
DPB1*26:01	-10.7655	0.937441	0.028056	2.11156e-05	Validation
DQA1*01:01	-0.121871	9.29552e-15	14.0317	0.885262	Discovery
DQA1*01:01	-0.179791	0.000331088	3.48006	0.835445	Validation
DQA1*01:02	0.076748	1.32929e-08	7.87638	1.07977	Discovery
DQA1*01:02	0.139497	0.00077875	3.1086	1.14969	Validation
DQA1*01:03	0.0347898	0.127438	0.8947	1.0354	Discovery
DQA1*01:03	0.0641998	0.379652	0.420615	1.06631	Validation
DQA1*02:01	-0.0711669	4.31093e-06	5.36543	0.931306	Discovery
DQA1*02:01	-0.0846571	0.0796822	1.09864	0.918827	Validation
DQA1*03:01	0.0361144	0.00702268	2.1535	1.03677	Discovery
DQA1*03:01	0.00740231	0.859654	0.0656761	1.00743	Validation
DQA1*03:03	0.0610306	0.699554	0.155179	1.06293	Discovery
DQA1*03:03	0.121766	0.814633	0.0890379	1.12949	Validation
DQA1*04:01	-0.0958734	0.0141912	1.84798	0.908579	Discovery
DQA1*04:01	-0.110604	0.358269	0.445791	0.895293	Validation
DQA1*05:01	0.031321	0.0132717	1.87707	1.03182	Discovery
DQA1*05:01	0.0377418	0.337235	0.472067	1.03846	Validation
DQA1*05:05	0.00220335	0.988722	0.00492597	1.00221	Discovery
DQA1*05:05	-1.86099	0.0691919	1.15994	0.155518	Validation
DQA1*06:01	-0.0679312	0.46624	0.33139	0.934325	Discovery
DQA1*06:01	0.00712741	0.982222	0.00779038	1.00715	Validation
DQB1*02:01	0.108236	3.1515e-13	12.5015	1.11431	Discovery
DQB1*02:01	0.143948	0.00185688	2.73122	1.15482	Validation
DQB1*02:02	-0.0945762	2.11394e-07	6.67491	0.909758	Discovery
DQB1*02:02	-0.12665	0.027332	1.56333	0.881042	Validation
DQB1*03:01	-0.0354481	0.0123145	1.90958	0.965173	Discovery
DQB1*03:01	-0.0124672	0.776829	0.109675	0.98761	Validation
DQB1*03:02	0.0188054	0.288735	0.539501	1.01898	Discovery
DQB1*03:02	-0.0921331	0.0923544	1.03454	0.911984	Validation
DQB1*03:03	0.0031892	0.895825	0.0477769	1.00319	Discovery
DQB1*03:03	-0.00749956	0.921347	0.0355768	0.992528	Validation
DQB1*03:04	-0.153866	0.31544	0.501084	0.857387	Discovery
DQB1*03:04	-0.196305	0.669277	0.174394	0.821761	Validation
DQB1*04:02	-0.0735033	0.0566426	1.24686	0.929133	Discovery
DQB1*04:02	-0.108154	0.361795	0.441537	0.897489	Validation
DQB1*05:01	-0.0950694	1.60854e-08	7.79357	0.90931	Discovery
DQB1*05:01	-0.170494	0.00139102	2.85667	0.843248	Validation
DQB1*05:02	-0.283267	5.29258e-06	5.27633	0.753319	Discovery
DQB1*05:02	-0.27068	0.162523	0.789084	0.76286	Validation
DQB1*05:03	-0.230213	1.85253e-09	8.73223	0.794364	Discovery
DQB1*05:03	-0.1946	0.118311	0.926975	0.823164	Validation
DQB1*05:04	-0.00964014	0.94692	0.0236866	0.990406	Discovery
DQB1*05:04	-0.340342	0.490376	0.309471	0.711527	Validation
DQB1*06:01	-0.126804	0.0653203	1.18495	0.880906	Discovery
DQB1*06:01	-0.0534504	0.839432	0.0760144	0.947953	Validation
DQB1*06:02	0.0600232	9.59231e-05	4.01808	1.06186	Discovery
DQB1*06:02	0.0978132	0.0386904	1.4124	1.10276	Validation
DQB1*06:03	0.0583455	0.0142181	1.84716	1.06008	Discovery
DQB1*06:03	0.0742548	0.32477	0.488424	1.07708	Validation
DQB1*06:04	0.212968	4.15378e-12	11.3816	1.23734	Discovery
DQB1*06:04	0.383516	5.51171e-05	4.25871	1.46743	Validation
DQB1*06:09	0.15859	0.00182356	2.73908	1.17186	Discovery
DQB1*06:09	0.0888937	0.592361	0.227413	1.09296	Validation
DRB1*01:01	-0.0783628	3.77071e-05	4.42358	0.924629	Discovery
DRB1*01:01	-0.174558	0.00395027	2.40337	0.839828	Validation
DRB1*01:02	-0.100401	0.0851742	1.06969	0.904475	Discovery
DRB1*01:02	0.0770079	0.680698	0.167045	1.08005	Validation
DRB1*01:03	-0.160641	0.000345859	3.4611	0.851597	Discovery
DRB1*01:03	-0.0451146	0.722345	0.141256	0.955888	Validation
DRB1*03:01	0.110233	1.39739e-13	12.8547	1.11654	Discovery
DRB1*03:01	0.146141	0.00160408	2.79478	1.15736	Validation
DRB1*03:02	0.00304379	0.990461	0.00416258	1.00305	Discovery
DRB1*03:02	-8.72023	0.941813	0.0260355	0.00016325	Validation
DRB1*04:01	0.0524714	0.00232024	2.63447	1.05387	Discovery
DRB1*04:01	0.0960633	0.0636848	1.19596	1.10083	Validation
DRB1*04:02	0.215057	0.00542744	2.2654	1.23993	Discovery
DRB1*04:02	-0.0347222	0.895332	0.0480158	0.965874	Validation
DRB1*04:03	0.225435	0.0298616	1.52489	1.25287	Discovery
DRB1*04:03	0.426915	0.164569	0.783651	1.53252	Validation
DRB1*04:04	-0.0418977	0.140216	0.853201	0.958968	Discovery
DRB1*04:04	-0.289468	0.00190805	2.71941	0.748662	Validation
DRB1*04:05	-0.150869	0.0555317	1.25546	0.85996	Discovery
DRB1*04:05	-0.141736	0.566228	0.247009	0.86785	Validation
DRB1*04:06	-0.0976773	0.683204	0.165449	0.906941	Discovery
DRB1*04:06	0.203485	0.804707	0.0943622	1.22567	Validation
DRB1*04:07	0.0127137	0.818875	0.0867822	1.01279	Discovery
DRB1*04:07	-0.0113753	0.946885	0.0237026	0.988689	Validation
DRB1*04:08	-0.293195	0.164195	0.784641	0.745877	Discovery
DRB1*04:08	0.903814	0.0979016	1.00921	2.469	Validation
DRB1*07:01	-0.0690588	8.2742e-06	5.08227	0.933272	Discovery
DRB1*07:01	-0.085043	0.0787058	1.10399	0.918473	Validation
DRB1*08:01	-0.0825912	0.0453773	1.34316	0.920727	Discovery
DRB1*08:01	-0.102591	0.414945	0.382009	0.902496	Validation
DRB1*08:02	-0.568345	0.0507944	1.29418	0.566462	Discovery
DRB1*08:02	-0.386269	0.72644	0.1388	0.679588	Validation
DRB1*08:03	-0.124263	0.230706	0.636942	0.883147	Discovery
DRB1*08:03	0.0818863	0.799757	0.097042	1.08533	Validation
DRB1*08:04	-0.111758	0.453993	0.342951	0.894261	Discovery
DRB1*08:04	-0.276067	0.619247	0.208136	0.758762	Validation
DRB1*08:06	-0.0589957	0.822122	0.0850637	0.942711	Discovery
DRB1*08:06	0.347025	0.567019	0.246402	1.41485	Validation
DRB1*09:01	0.0506843	0.276603	0.558143	1.05199	Discovery
DRB1*09:01	-0.0781657	0.608696	0.2156	0.924811	Validation
DRB1*10:01	-0.110651	0.0983665	1.00715	0.895251	Discovery
DRB1*10:01	-0.55878	0.0193486	1.71335	0.571906	Validation
DRB1*11:01	-0.0800537	0.00616349	2.21017	0.923067	Discovery
DRB1*11:01	-0.0447051	0.624594	0.204402	0.956279	Validation
DRB1*11:02	-0.140382	0.25171	0.5991	0.869027	Discovery
DRB1*11:02	-0.224855	0.625657	0.203664	0.798632	Validation
DRB1*11:03	-0.160185	0.103418	0.985404	0.851986	Discovery
DRB1*11:03	-0.506753	0.187923	0.72602	0.602449	Validation
DRB1*11:04	-0.172602	0.000383512	3.41622	0.841472	Discovery
DRB1*11:04	-0.347422	0.0272192	1.56512	0.706507	Validation
DRB1*12:01	-0.0618227	0.173369	0.761029	0.94005	Discovery
DRB1*12:01	0.0121563	0.93022	0.0314145	1.01223	Validation
DRB1*12:02	-0.023031	0.901778	0.0449002	0.977232	Discovery
DRB1*12:02	-8.69614	0.941973	0.0259614	0.00016723	Validation
DRB1*13:01	0.0488247	0.0427936	1.36862	1.05004	Discovery
DRB1*13:01	0.0327259	0.670178	0.17381	1.03327	Validation
DRB1*13:02	0.202516	1.85025e-14	13.7328	1.22448	Discovery
DRB1*13:02	0.305095	0.000247708	3.60606	1.35675	Validation
DRB1*13:03	-0.00255905	0.96439	0.0157471	0.997444	Discovery
DRB1*13:03	-0.195815	0.284166	0.546429	0.822165	Validation
DRB1*14:01	-0.242282	4.96271e-09	8.30428	0.784835	Discovery
DRB1*14:01	-0.056203	0.650583	0.186697	0.945347	Validation
DRB1*14:04	-0.240091	0.145546	0.837	0.786557	Discovery
DRB1*14:04	-12.2042	0.939146	0.0272669	5.00942e-06	Validation
DRB1*15:01	0.0576809	0.000156733	3.80484	1.05938	Discovery
DRB1*15:01	0.119492	0.0107457	1.96876	1.12692	Validation
DRB1*15:02	-0.155107	0.0368584	1.43346	0.856323	Discovery
DRB1*15:02	-0.131333	0.643012	0.191781	0.876926	Validation
DRB1*15:03	-0.0115624	0.947841	0.0232644	0.988504	Discovery
DRB1*15:03	0.167016	0.88582	0.0526545	1.18177	Validation
DRB1*16:01	-0.356794	3.20093e-06	5.49472	0.699917	Discovery
DRB1*16:01	-0.531747	0.0269995	1.56864	0.587577	Validation
DRB1*16:02	-0.370268	0.0990485	1.00415	0.690549	Discovery
DRB1*16:02	-0.732108	0.33766	0.471521	0.480894	Validation
DRB3*01:01	0.137002	2.75556e-22	21.5598	1.14683	Discovery
DRB3*01:01	0.108558	0.0140201	1.85325	1.11467	Validation
DRB3*02:02	-0.126553	1.60665e-15	14.7941	0.881128	Discovery
DRB3*02:02	-0.0794498	0.112509	0.948814	0.923624	Validation
DRB3*03:01	0.20368	6.37137e-15	14.1958	1.22591	Discovery
DRB3*03:01	0.275439	0.000946449	3.0239	1.31711	Validation
DRB4*01:01	-0.0708093	0.000379774	3.42047	0.93164	Discovery
DRB4*01:01	-0.125518	0.0476393	1.32203	0.88204	Validation
DRB4*01:03	0.0116689	0.345679	0.461327	1.01174	Discovery
DRB4*01:03	0.00912884	0.81186	0.0905187	1.00917	Validation
DRB5*01:01	0.0549554	0.000311934	3.50594	1.05649	Discovery
DRB5*01:01	0.115749	0.0136784	1.86397	1.12271	Validation
DRB5*02:02	-0.357768	5.06182e-08	7.29569	0.699235	Discovery
DRB5*02:02	-0.436565	0.0378839	1.42155	0.646253	Validation

## Sheet: Figure3a_right
Alleles	B-coefficient	P-value	Log_p	Odd Ratio	Dataset
A*01:01	0.00649294	0.672262	0.172462	1.00651	Discovery
A*01:01	0.0217177	0.628889	0.201426	1.02196	Validation
A*02:01	-0.027126	0.0451757	1.34509	0.973239	Discovery
A*02:01	-0.115176	0.00391265	2.40753	0.891209	Validation
A*02:02	-0.152719	0.399344	0.398653	0.858371	Discovery
A*02:02	1.00686	0.196094	0.707535	2.73699	Validation
A*02:03	0.0822528	0.561134	0.250934	1.08573	Discovery
A*02:03	0.589809	0.21281	0.672008	1.80364	Validation
A*02:05	-0.0376135	0.56456	0.24829	0.963085	Discovery
A*02:05	0.0565659	0.785677	0.104756	1.0582	Validation
A*02:06	0.0666859	0.603198	0.21954	1.06896	Discovery
A*02:06	0.359678	0.369878	0.431941	1.43287	Validation
A*02:11	0.0816701	0.625674	0.203652	1.0851	Discovery
A*02:11	-1.21929	0.0862257	1.06436	0.295439	Validation
A*03:01	0.081009	3.01723e-06	5.52039	1.08438	Discovery
A*03:01	0.168118	0.00124828	2.90369	1.18308	Validation
A*03:02	-0.0253737	0.866569	0.0621967	0.974945	Discovery
A*03:02	-0.116853	0.841145	0.0751291	0.889716	Validation
A*11:01	0.00725245	0.772312	0.112207	1.00728	Discovery
A*11:01	-0.023998	0.748268	0.125943	0.976288	Validation
A*23:01	0.0219546	0.630456	0.200345	1.0222	Discovery
A*23:01	0.278147	0.0437131	1.35939	1.32068	Validation
A*24:02	-0.043354	0.055154	1.25842	0.957572	Discovery
A*24:02	0.0775186	0.252519	0.597706	1.0806	Validation
A*24:03	0.0529965	0.835394	0.0781084	1.05443	Discovery
A*24:03	0.699166	0.545222	0.263427	2.01207	Validation
A*25:01	-0.0195484	0.672102	0.172565	0.980641	Discovery
A*25:01	0.0958452	0.471238	0.32676	1.10059	Validation
A*26:01	0.0054435	0.893417	0.0489458	1.00546	Discovery
A*26:01	0.00274172	0.981986	0.00789455	1.00275	Validation
A*26:08	-0.199229	0.387157	0.412113	0.819362	Discovery
A*26:08	-0.588707	0.310081	0.508525	0.555044	Validation
A*29:01	-0.149578	0.293762	0.532005	0.861071	Discovery
A*29:01	-1.08274	0.126852	0.896701	0.338665	Validation
A*29:02	0.116179	0.000156552	3.80534	1.1232	Discovery
A*29:02	0.186924	0.0379576	1.4207	1.20554	Validation
A*30:01	-0.0751826	0.184787	0.733328	0.927574	Discovery
A*30:01	0.0158924	0.928914	0.0320243	1.01602	Validation
A*30:02	0.0123217	0.837189	0.0771766	1.0124	Discovery
A*30:02	-0.281192	0.113243	0.945989	0.754884	Validation
A*30:04	0.00998287	0.958977	0.0181918	1.01003	Discovery
A*30:04	0.0798968	0.867629	0.0616657	1.08318	Validation
A*31:01	-0.0055492	0.880649	0.0551971	0.994466	Discovery
A*31:01	-0.0937535	0.399353	0.398643	0.910507	Validation
A*32:01	-0.0582595	0.0748844	1.12561	0.943405	Discovery
A*32:01	-0.145908	0.133196	0.87551	0.864237	Validation
A*33:01	-0.0809203	0.297143	0.527034	0.922267	Discovery
A*33:01	-0.185319	0.420979	0.37574	0.830839	Validation
A*33:03	-0.000188817	0.998303	0.000737815	0.999811	Discovery
A*33:03	-1.16427	0.00992173	2.00341	0.312151	Validation
A*34:02	-0.271306	0.123404	0.908672	0.762383	Discovery
A*34:02	0.528394	0.429811	0.366723	1.69621	Validation
A*36:01	0.146888	0.632115	0.199204	1.15822	Discovery
A*36:01	-0.00760113	0.0557391	1.25384	0.992428	Validation
A*66:01	-0.00639278	0.950049	0.0222538	0.993628	Discovery
A*66:01	-0.434213	0.144829	0.839146	0.647775	Validation
A*68:01	-0.0803116	0.0190414	1.7203	0.922829	Discovery
A*68:01	-0.0238143	0.817825	0.0873397	0.976467	Validation
A*68:02	0.00156801	0.983095	0.0074045	1.00157	Discovery
A*68:02	-0.291818	0.182068	0.739766	0.746904	Validation
A*69:01	-0.454248	0.0653554	1.18472	0.634925	Discovery
A*69:01	0.341377	0.687044	0.163016	1.40688	Validation
A*74:01	0.175144	0.389068	0.409974	1.19142	Discovery
A*74:01	12.1474	0.940195	0.026782	188601	Validation
B*07:02	-0.00705724	0.679484	0.167821	0.992968	Discovery
B*07:02	0.098026	0.0542554	1.26556	1.10299	Validation
B*07:05	-0.0607119	0.630634	0.200223	0.941094	Discovery
B*07:05	-0.486192	0.366879	0.435477	0.614964	Validation
B*08:01	-0.00482466	0.779945	0.107936	0.995187	Discovery
B*08:01	-0.0183832	0.720484	0.142375	0.981785	Validation
B*13:01	0.400877	0.251575	0.599333	1.49313	Discovery
B*13:01	9.88822	0.934035	0.0296366	19696.9	Validation
B*13:02	-0.0231753	0.596513	0.22438	0.977091	Discovery
B*13:02	-0.0110342	0.931848	0.0306547	0.989026	Validation
B*14:01	-0.060554	0.281183	0.55101	0.941243	Discovery
B*14:01	-0.0236969	0.889341	0.0509316	0.976582	Validation
B*14:02	0.018864	0.615981	0.210433	1.01904	Discovery
B*14:02	0.170118	0.125928	0.899877	1.18544	Validation
B*15:01	-0.0114307	0.649977	0.187102	0.988634	Discovery
B*15:01	-0.0511512	0.490369	0.309477	0.950135	Validation
B*15:02	0.169421	0.54314	0.265088	1.18462	Discovery
B*15:02	-0.00760113	0.0557391	1.25384	0.992428	Validation
B*15:03	-0.0480305	0.773935	0.111296	0.953105	Discovery
B*15:03	-1.07295	0.0899682	1.04591	0.341998	Validation
B*15:10	0.375255	0.221285	0.655049	1.45536	Discovery
B*15:10	-1.10849	0.366434	0.436004	0.330056	Validation
B*15:16	-0.173427	0.477807	0.320747	0.840779	Discovery
B*15:16	1.03177	0.34827	0.458084	2.80603	Validation
B*15:17	-0.040513	0.754603	0.122282	0.960297	Discovery
B*15:17	0.0837071	0.838941	0.0762684	1.08731	Validation
B*15:18	0.105187	0.35066	0.455114	1.11092	Discovery
B*15:18	0.466966	0.168382	0.773704	1.59515	Validation
B*18:01	-0.0108939	0.731253	0.135932	0.989165	Discovery
B*18:01	0.0102048	0.91441	0.0388591	1.01026	Validation
B*27:02	-0.00373864	0.98197	0.00790174	0.996268	Discovery
B*27:02	-0.121096	0.804293	0.0945859	0.885949	Validation
B*27:05	-0.0606387	0.0502253	1.29908	0.941163	Discovery
B*27:05	-0.0165518	0.859603	0.065702	0.983584	Validation
B*35:01	-0.0322598	0.256098	0.591594	0.968255	Discovery
B*35:01	0.0264164	0.761832	0.118141	1.02677	Validation
B*35:02	0.00765798	0.942908	0.0255305	1.00769	Discovery
B*35:02	-0.379919	0.209123	0.679598	0.683917	Validation
B*35:03	-0.0254231	0.665536	0.176829	0.974897	Discovery
B*35:03	0.0710356	0.713238	0.146766	1.07362	Validation
B*35:08	-0.315854	0.0281842	1.54999	0.729166	Discovery
B*35:08	-0.197373	0.716674	0.144678	0.820884	Validation
B*37:01	-0.0606317	0.23266	0.633279	0.94117	Discovery
B*37:01	0.216132	0.172831	0.762379	1.24127	Validation
B*38:01	0.12196	0.0509276	1.29305	1.12971	Discovery
B*38:01	-0.141493	0.449198	0.347562	0.868061	Validation
B*39:01	-0.101002	0.137792	0.860776	0.903932	Discovery
B*39:01	-0.384577	0.0538878	1.26851	0.680738	Validation
B*39:06	-0.0723234	0.31592	0.500423	0.93023	Discovery
B*39:06	0.24208	0.319261	0.495854	1.2739	Validation
B*40:01	-0.0136062	0.61092	0.214016	0.986486	Discovery
B*40:01	-0.0677311	0.399264	0.39874	0.934512	Validation
B*40:02	-0.183702	0.00371675	2.42984	0.832184	Discovery
B*40:02	-0.272934	0.118882	0.924883	0.761143	Validation
B*40:06	0.0285707	0.884826	0.0531421	1.02898	Discovery
B*40:06	-1.20673	0.165515	0.781162	0.299174	Validation
B*41:01	0.0703968	0.593472	0.2266	1.07293	Discovery
B*41:01	-0.0721457	0.823594	0.0842868	0.930395	Validation
B*41:02	0.0174465	0.858455	0.0662824	1.0176	Discovery
B*41:02	-0.408195	0.138323	0.859106	0.664849	Validation
B*42:01	0.171026	0.473664	0.32453	1.18652	Discovery
B*42:01	0.191231	0.876125	0.057434	1.21074	Validation
B*44:02	0.00755142	0.69843	0.155877	1.00758	Discovery
B*44:02	-0.0900652	0.120438	0.919238	0.913872	Validation
B*44:03	0.0903236	0.000523142	3.28138	1.09453	Discovery
B*44:03	0.0749544	0.311795	0.506131	1.07784	Validation
B*44:04	-0.179668	0.492536	0.307562	0.835547	Discovery
B*44:04	0.745189	0.35403	0.45096	2.10684	Validation
B*44:05	-0.127505	0.43746	0.359062	0.880289	Discovery
B*44:05	-0.543622	0.253001	0.596877	0.580641	Validation
B*45:01	0.0967052	0.197908	0.703537	1.10154	Discovery
B*45:01	-0.437498	0.0375926	1.4249	0.64565	Validation
B*46:01	0.139519	0.623296	0.205306	1.14972	Discovery
B*46:01	-0.00760113	0.0557391	1.25384	0.992428	Validation
B*47:01	0.204259	0.0744564	1.1281	1.22662	Discovery
B*47:01	1.03523	0.00815727	2.08846	2.81576	Validation
B*49:01	0.112374	0.0445534	1.35112	1.11893	Discovery
B*49:01	0.247345	0.148722	0.827626	1.28062	Validation
B*50:01	0.0566602	0.36901	0.432961	1.0583	Discovery
B*50:01	0.0164865	0.93105	0.0310268	1.01662	Validation
B*51:01	0.0329726	0.293836	0.531895	1.03352	Discovery
B*51:01	0.183184	0.0606101	1.21746	1.20104	Validation
B*51:08	0.0796327	0.708171	0.149862	1.08289	Discovery
B*51:08	-0.497525	0.544734	0.263815	0.608034	Validation
B*52:01	-0.0494783	0.486093	0.313281	0.951726	Discovery
B*52:01	-0.134652	0.57988	0.236662	0.87402	Validation
B*53:01	0.105728	0.314152	0.50286	1.11152	Discovery
B*53:01	-0.529586	0.144082	0.84139	0.588849	Validation
B*55:01	-0.068261	0.128263	0.891898	0.934017	Discovery
B*55:01	-0.0939934	0.471294	0.326708	0.910289	Validation
B*56:01	0.00465334	0.962616	0.016547	1.00466	Discovery
B*56:01	-0.0159032	0.955461	0.0197872	0.984223	Validation
B*57:01	0.0464647	0.140748	0.851558	1.04756	Discovery
B*57:01	-0.049308	0.600543	0.221456	0.951888	Validation
B*57:03	-0.0023285	0.99511	0.00212892	0.997674	Discovery
B*57:03	11.049	0.936399	0.0285391	62883.6	Validation
B*58:01	-0.00421932	0.954055	0.0204265	0.99579	Discovery
B*58:01	-0.0655722	0.782209	0.106677	0.936531	Validation
B*58:02	-0.548589	0.11277	0.947805	0.577764	Discovery
B*58:02	9.83751	0.934373	0.0294797	18723	Validation
C*01:02	-0.0191169	0.56215	0.250148	0.981065	Discovery
C*01:02	0.0316559	0.753306	0.123029	1.03216	Validation
C*02:02	-0.0938978	0.00295006	2.53017	0.910376	Discovery
C*02:02	-0.135581	0.148544	0.828144	0.873208	Validation
C*03:02	-0.00326304	0.977924	0.00969494	0.996742	Discovery
C*03:02	-0.34682	0.499063	0.301844	0.706933	Validation
C*03:03	-0.0147642	0.580944	0.235865	0.985344	Discovery
C*03:03	-0.148151	0.051606	1.2873	0.8623	Validation
C*03:04	-0.00718305	0.747754	0.126241	0.992843	Discovery
C*03:04	-0.070592	0.299563	0.523512	0.931842	Validation
C*04:01	-0.0306405	0.148456	0.828401	0.969824	Discovery
C*04:01	0.00656532	0.91735	0.0374647	1.00659	Validation
C*04:03	-0.0593323	0.863581	0.0636971	0.942394	Discovery
C*04:03	-0.542458	0.710969	0.14815	0.581317	Validation
C*05:01	0.00816146	0.672444	0.172344	1.00819	Discovery
C*05:01	-0.0486655	0.395534	0.402817	0.9525	Validation
C*06:02	0.0157491	0.452292	0.344581	1.01587	Discovery
C*06:02	0.0260818	0.680481	0.167184	1.02642	Validation
C*07:01	0.0092204	0.559408	0.252271	1.00926	Discovery
C*07:01	0.0104592	0.822688	0.0847647	1.01051	Validation
C*07:02	-0.0224826	0.172528	0.763142	0.977768	Discovery
C*07:02	0.102341	0.0397278	1.40091	1.10776	Validation
C*07:04	0.0316489	0.496993	0.30365	1.03216	Discovery
C*07:04	-0.0443421	0.746369	0.127047	0.956627	Validation
C*08:01	-0.117256	0.558334	0.253106	0.889358	Discovery
C*08:01	0.629051	0.594209	0.226061	1.87583	Validation
C*08:02	0.00132038	0.966869	0.0146323	1.00132	Discovery
C*08:02	0.121808	0.199293	0.700509	1.12954	Validation
C*12:02	-0.00306924	0.965886	0.015074	0.996935	Discovery
C*12:02	-0.122112	0.620978	0.206924	0.885049	Validation
C*12:03	0.0469795	0.170446	0.768413	1.0481	Discovery
C*12:03	-0.0433242	0.670398	0.173667	0.957601	Validation
C*14:02	-0.00167211	0.978037	0.0096447	0.998329	Discovery
C*14:02	0.109939	0.553529	0.25686	1.11621	Validation
C*15:02	0.011673	0.79004	0.102351	1.01174	Discovery
C*15:02	0.0882043	0.526013	0.279003	1.09221	Validation
C*15:05	0.101886	0.492483	0.307609	1.10726	Discovery
C*15:05	-0.227302	0.735978	0.133135	0.79668	Validation
C*16:01	0.112625	0.000160939	3.79334	1.11921	Discovery
C*16:01	0.107743	0.214071	0.669443	1.11376	Validation
C*16:02	-0.142709	0.241386	0.617288	0.867007	Discovery
C*16:02	-0.238192	0.574308	0.240855	0.788052	Validation
C*16:04	-0.0679036	0.791076	0.101782	0.934351	Discovery
C*16:04	0.0577563	0.947109	0.0236	1.05946	Validation
C*17:01	0.048607	0.52399	0.280677	1.04981	Discovery
C*17:01	-0.289774	0.166321	0.779054	0.748432	Validation
C*18:01	0.149612	0.654266	0.184246	1.16138	Discovery
C*18:01	-10.9876	0.926721	0.033051	1.69099e-05	Validation
DPA1*01:03	0.0262223	0.0856152	1.06745	1.02657	Discovery
DPA1*01:03	0.073753	0.106231	0.973749	1.07654	Validation
DPA1*01:04	0.0256771	0.758136	0.120253	1.02601	Discovery
DPA1*01:04	0.100171	0.677476	0.169106	1.10536	Validation
DPA1*01:05	-0.255439	0.307982	0.511474	0.774576	Discovery
DPA1*01:05	-0.596857	0.285492	0.544406	0.550539	Validation
DPA1*02:01	-0.0262473	0.118322	0.926935	0.974094	Discovery
DPA1*02:01	-0.0762604	0.131472	0.881168	0.926575	Validation
DPA1*02:02	-0.0174096	0.597875	0.223389	0.982741	Discovery
DPA1*02:02	-0.0561712	0.573259	0.241649	0.945377	Validation
DPA1*03:01	-0.00251748	0.988249	0.00513356	0.997486	Discovery
DPA1*03:01	0.153546	0.902519	0.0445435	1.16596	Validation
DPB1*01:01	-0.0154615	0.540277	0.267383	0.984657	Discovery
DPB1*01:01	-0.047872	0.534645	0.271934	0.953256	Validation
DPB1*02:01	-0.0169009	0.370552	0.431151	0.983241	Discovery
DPB1*02:01	-0.00682599	0.903941	0.0438601	0.993197	Validation
DPB1*02:02	-0.0398195	0.55777	0.253544	0.960963	Discovery
DPB1*02:02	-0.193952	0.319977	0.494881	0.823697	Validation
DPB1*03:01	0.0259858	0.205093	0.68805	1.02633	Discovery
DPB1*03:01	0.0239774	0.696297	0.157205	1.02427	Validation
DPB1*04:01	0.0274127	0.023696	1.62533	1.02779	Discovery
DPB1*04:01	0.000898557	0.98016	0.00870308	1.0009	Validation
DPB1*04:02	-0.0104135	0.589762	0.229324	0.989641	Discovery
DPB1*04:02	0.0767797	0.189091	0.723329	1.0798	Validation
DPB1*05:01	-0.0158786	0.704679	0.152009	0.984247	Discovery
DPB1*05:01	0.0615511	0.628741	0.201528	1.06348	Validation
DPB1*06:01	-0.0646199	0.25271	0.597377	0.937424	Discovery
DPB1*06:01	0.11156	0.505624	0.296173	1.11802	Validation
DPB1*09:01	-0.0499551	0.507213	0.294809	0.951272	Discovery
DPB1*09:01	-0.0743392	0.744584	0.128086	0.928357	Validation
DPB1*10:01	-0.153769	0.000859101	3.06596	0.85747	Discovery
DPB1*10:01	-0.206209	0.153048	0.815173	0.813663	Validation
DPB1*11:01	0.0447562	0.247562	0.606316	1.04577	Discovery
DPB1*11:01	-0.00743144	0.947263	0.0235296	0.992596	Validation
DPB1*13:01	-0.00672623	0.887451	0.0518556	0.993296	Discovery
DPB1*13:01	0.12295	0.377119	0.423522	1.13083	Validation
DPB1*14:01	-0.0282153	0.646211	0.189626	0.972179	Discovery
DPB1*14:01	0.117496	0.50799	0.294145	1.12468	Validation
DPB1*15:01	0.0523383	0.452698	0.344192	1.05373	Discovery
DPB1*15:01	0.128516	0.525296	0.279596	1.13714	Validation
DPB1*16:01	-0.00282039	0.974225	0.0113406	0.997184	Discovery
DPB1*16:01	-0.100308	0.714906	0.145751	0.904559	Validation
DPB1*17:01	0.0358074	0.519741	0.284213	1.03646	Discovery
DPB1*17:01	-0.275862	0.0897218	1.0471	0.758918	Validation
DPB1*18:01	-0.0953163	0.732522	0.13518	0.909085	Discovery
DPB1*18:01	9.79921	0.934628	0.0293613	18019.5	Validation
DPB1*19:01	-0.0913985	0.260819	0.58366	0.912654	Discovery
DPB1*19:01	-0.472567	0.0418626	1.37817	0.6234	Validation
DPB1*20:01	-0.214542	0.294247	0.531287	0.806911	Discovery
DPB1*20:01	0.584121	0.308699	0.510465	1.79341	Validation
DPB1*23:01	0.453729	0.0135243	1.86888	1.57417	Discovery
DPB1*23:01	-0.266828	0.601238	0.220954	0.765805	Validation
DPB1*26:01	-0.191074	0.398465	0.39961	0.826072	Discovery
DPB1*26:01	0.225953	0.854085	0.0684991	1.25352	Validation
DQA1*01:01	-0.137204	7.56004e-16	15.1215	0.871793	Discovery
DQA1*01:01	-0.165256	0.00124723	2.90405	0.847677	Validation
DQA1*01:02	0.00643658	0.6738	0.171469	1.00646	Discovery
DQA1*01:02	0.0598948	0.193917	0.712385	1.06172	Validation
DQA1*01:03	0.00757607	0.76711	0.115142	1.0076	Discovery
DQA1*01:03	0.159866	0.0461453	1.33587	1.17335	Validation
DQA1*02:01	0.108564	3.28875e-10	9.48297	1.11468	Discovery
DQA1*02:01	0.0258359	0.611624	0.213516	1.02617	Validation
DQA1*03:01	0.0236025	0.116485	0.93373	1.02388	Discovery
DQA1*03:01	-0.0135032	0.761569	0.118291	0.986588	Validation
DQA1*03:03	-0.208193	0.22283	0.652027	0.81205	Discovery
DQA1*03:03	-0.763764	0.209468	0.678882	0.465909	Validation
DQA1*04:01	0.00171194	0.96803	0.0141111	1.00171	Discovery
DQA1*04:01	-0.133986	0.282935	0.548313	0.874602	Validation
DQA1*05:01	-0.00460793	0.744169	0.128329	0.995403	Discovery
DQA1*05:01	0.0182167	0.672285	0.172447	1.01838	Validation
DQA1*05:05	-0.0614828	0.705254	0.151655	0.940369	Discovery
DQA1*05:05	0.116367	0.81715	0.0876981	1.12341	Validation
DQA1*06:01	-0.156681	0.121313	0.916093	0.854977	Discovery
DQA1*06:01	0.293662	0.397762	0.400376	1.34133	Validation
DQB1*02:01	0.0306406	0.0689932	1.16119	1.03111	Discovery
DQB1*02:01	-0.00795923	0.876264	0.0573651	0.992072	Validation
DQB1*02:02	0.10175	5.56751e-07	6.25434	1.10711	Discovery
DQB1*02:02	0.0486903	0.41383	0.383178	1.0499	Validation
DQB1*03:01	-0.00499961	0.749162	0.125424	0.995013	Discovery
DQB1*03:01	0.00732936	0.874968	0.0580077	1.00736	Validation
DQB1*03:02	0.000500403	0.979714	0.00890058	1.0005	Discovery
DQB1*03:02	-0.0385092	0.508711	0.293528	0.962223	Validation
DQB1*03:03	0.0716718	0.00925313	2.03371	1.0743	Discovery
DQB1*03:03	-0.0116134	0.888152	0.0515129	0.988454	Validation
DQB1*03:04	0.314532	0.0845017	1.07313	1.36962	Discovery
DQB1*03:04	0.79472	0.162654	0.788736	2.21382	Validation
DQB1*04:02	-0.0149065	0.724388	0.140029	0.985204	Discovery
DQB1*04:02	-0.142713	0.245407	0.610113	0.867003	Validation
DQB1*05:01	-0.122084	2.50926e-11	10.6005	0.885074	Discovery
DQB1*05:01	-0.131041	0.0165321	1.78167	0.877182	Validation
DQB1*05:02	-0.288111	3.95279e-06	5.4031	0.749678	Discovery
DQB1*05:02	0.0216241	0.920576	0.0359403	1.02186	Validation
DQB1*05:03	-0.165752	2.76041e-05	4.55903	0.847256	Discovery
DQB1*05:03	-0.205274	0.0853309	1.06889	0.814424	Validation
DQB1*05:04	0.295056	0.079482	1.09973	1.3432	Discovery
DQB1*05:04	1.04843	0.100672	0.997092	2.85317	Validation
DQB1*06:01	-0.0872632	0.212992	0.671638	0.916436	Discovery
DQB1*06:01	-0.172082	0.521402	0.282827	0.84191	Validation
DQB1*06:02	-0.0140507	0.417741	0.379093	0.986048	Discovery
DQB1*06:02	0.089921	0.0833645	1.07902	1.09409	Validation
DQB1*06:03	0.0310854	0.251519	0.59943	1.03157	Discovery
DQB1*06:03	0.210122	0.0123761	1.90742	1.23383	Validation
DQB1*06:04	0.0880827	0.0184927	1.733	1.09208	Discovery
DQB1*06:04	-0.136377	0.213136	0.671343	0.872514	Validation
DQB1*06:09	0.158502	0.00740175	2.13067	1.17175	Discovery
DQB1*06:09	0.0569257	0.738345	0.13174	1.05858	Validation
DRB1*01:01	-0.105431	3.87767e-07	6.41143	0.899937	Discovery
DRB1*01:01	-0.0703153	0.246746	0.60775	0.9321	Validation
DRB1*01:02	-0.105455	0.0981035	1.00832	0.899915	Discovery
DRB1*01:02	-0.302995	0.115638	0.936899	0.738603	Validation
DRB1*01:03	-0.143396	0.0023088	2.63661	0.866411	Discovery
DRB1*01:03	-0.00169875	0.990915	0.00396354	0.998303	Validation
DRB1*03:01	0.0206897	0.220964	0.655679	1.02091	Discovery
DRB1*03:01	-0.00240423	0.962604	0.0165525	0.997599	Validation
DRB1*03:02	0.162515	0.530838	0.275038	1.17647	Discovery
DRB1*03:02	-0.00760113	0.0557391	1.25384	0.992428	Validation
DRB1*04:01	0.0425123	0.0284635	1.54571	1.04343	Discovery
DRB1*04:01	-0.0300727	0.594604	0.225772	0.970375	Validation
DRB1*04:02	0.13872	0.124438	0.905048	1.1488	Discovery
DRB1*04:02	-0.368921	0.159448	0.797381	0.69148	Validation
DRB1*04:03	-0.0330427	0.788193	0.103367	0.967497	Discovery
DRB1*04:03	0.849522	0.0435446	1.36107	2.33853	Validation
DRB1*04:04	-0.050254	0.10114	0.995079	0.950988	Discovery
DRB1*04:04	-0.0347738	0.702362	0.153439	0.965824	Validation
DRB1*04:05	-0.0234217	0.784794	0.105244	0.97685	Discovery
DRB1*04:05	-0.0661688	0.814216	0.0892606	0.935973	Validation
DRB1*04:06	0.0225282	0.931559	0.0307898	1.02278	Discovery
DRB1*04:06	-1.03837	0.157882	0.801668	0.35403	Validation
DRB1*04:07	0.0274262	0.660671	0.180015	1.02781	Discovery
DRB1*04:07	-0.0732381	0.698023	0.15613	0.92938	Validation
DRB1*04:08	-0.118332	0.606592	0.217103	0.888401	Discovery
DRB1*04:08	0.0547673	0.92251	0.0350289	1.05629	Validation
DRB1*07:01	0.105387	1.08117e-09	8.9661	1.11114	Discovery
DRB1*07:01	0.0300459	0.55552	0.2553	1.0305	Validation
DRB1*08:01	-0.020879	0.644345	0.190881	0.979337	Discovery
DRB1*08:01	-0.167434	0.198923	0.701316	0.845832	Validation
DRB1*08:02	-0.572745	0.0534865	1.27176	0.563975	Discovery
DRB1*08:02	-0.0612332	0.93004	0.0314984	0.940604	Validation
DRB1*08:03	-0.198792	0.0709725	1.14891	0.819721	Discovery
DRB1*08:03	0.319701	0.377066	0.423583	1.37672	Validation
DRB1*08:04	0.231615	0.156084	0.806642	1.26063	Discovery
DRB1*08:04	-0.308141	0.570993	0.243369	0.734812	Validation
DRB1*08:06	-0.0885679	0.735278	0.133548	0.915241	Discovery
DRB1*08:06	1.09887	0.316941	0.499022	3.00076	Validation
DRB1*09:01	0.0131113	0.803092	0.0952349	1.0132	Discovery
DRB1*09:01	0.265031	0.113731	0.94412	1.30347	Validation
DRB1*10:01	-0.103958	0.134121	0.872503	0.901263	Discovery
DRB1*10:01	-0.39628	0.0828371	1.08178	0.672818	Validation
DRB1*11:01	-0.0581533	0.0664952	1.17721	0.943505	Discovery
DRB1*11:01	0.0817514	0.396868	0.401354	1.08519	Validation
DRB1*11:02	-0.116987	0.351684	0.453848	0.889597	Discovery
DRB1*11:02	-0.0601521	0.868579	0.0611907	0.941621	Validation
DRB1*11:03	-0.124554	0.25725	0.589645	0.882891	Discovery
DRB1*11:03	0.185536	0.549919	0.259701	1.20386	Validation
DRB1*11:04	-0.0212828	0.679894	0.167559	0.978942	Discovery
DRB1*11:04	-0.242085	0.120703	0.918284	0.78499	Validation
DRB1*12:01	-0.0223394	0.649797	0.187222	0.977908	Discovery
DRB1*12:01	0.171406	0.260064	0.58492	1.18697	Validation
DRB1*12:02	0.0825027	0.71404	0.146278	1.086	Discovery
DRB1*12:02	-0.0751452	0.951329	0.0216693	0.927609	Validation
DRB1*13:01	0.0230752	0.398727	0.399324	1.02334	Discovery
DRB1*13:01	0.187557	0.0263143	1.57981	1.2063	Validation
DRB1*13:02	0.121914	0.000134671	3.87073	1.12966	Discovery
DRB1*13:02	-0.0857242	0.357143	0.447158	0.917847	Validation
DRB1*13:03	-0.0591907	0.357926	0.446206	0.942527	Discovery
DRB1*13:03	-0.010702	0.954009	0.0204473	0.989355	Validation
DRB1*14:01	-0.133022	0.00167803	2.7752	0.875446	Discovery
DRB1*14:01	-0.146323	0.257074	0.589942	0.863879	Validation
DRB1*14:04	-0.366829	0.025718	1.58976	0.692928	Discovery
DRB1*14:04	-0.952715	0.142036	0.847602	0.385693	Validation
DRB1*15:01	-0.0139045	0.41976	0.376999	0.986192	Discovery
DRB1*15:01	0.0914609	0.0761765	1.11818	1.09577	Validation
DRB1*15:02	-0.0945147	0.198655	0.701901	0.909814	Discovery
DRB1*15:02	-0.205449	0.438992	0.357544	0.814282	Validation
DRB1*15:03	-0.0241358	0.896873	0.0472693	0.976153	Discovery
DRB1*15:03	0.18152	0.882375	0.0543467	1.19904	Validation
DRB1*16:01	-0.308823	3.80777e-05	4.41933	0.734311	Discovery
DRB1*16:01	0.0476182	0.843182	0.0740786	1.04877	Validation
DRB1*16:02	-0.262807	0.21128	0.675142	0.76889	Discovery
DRB1*16:02	-0.285101	0.714833	0.145796	0.751939	Validation
DRB3*01:01	0.0256024	0.114054	0.942891	1.02593	Discovery
DRB3*01:01	0.0356153	0.465838	0.331765	1.03626	Validation
DRB3*02:02	-0.0486413	0.00453784	2.34315	0.952523	Discovery
DRB3*02:02	0.00422784	0.934637	0.029357	1.00424	Validation
DRB3*03:01	0.119427	0.000147186	3.83213	1.12685	Discovery
DRB3*03:01	-0.0996156	0.283307	0.547743	0.905185	Validation
DRB4*01:01	0.127438	1.43155e-08	7.84419	1.13591	Discovery
DRB4*01:01	0.0741734	0.249924	0.602193	1.07699	Validation
DRB4*01:03	0.0435249	0.00168931	2.77229	1.04449	Discovery
DRB4*01:03	-0.0338923	0.411942	0.385163	0.966676	Validation
DRB5*01:01	-0.0124915	0.467629	0.330099	0.987586	Discovery
DRB5*01:01	0.0890497	0.0848897	1.07115	1.09313	Validation
DRB5*02:02	-0.295984	5.48289e-06	5.26099	0.743799	Discovery
DRB5*02:02	-0.0608467	0.770502	0.113226	0.940967	Validation

## Sheet: Figure3d
Dose	Allele	Index	Number	Rate	Lower CI	Upper CI
1st-dose	C*16:01	0	97983	23.8694	23.6028	24.1376
1st-dose	C*16:01	1	8985	21.5915	20.7445	22.457
1st-dose	C*16:01	2	207	19.8068	14.6046	25.8955
1st-dose	DPB1*10:01	0	103619	23.7794	23.5205	24.0399
1st-dose	DPB1*10:01	1	3524	20.5165	19.1939	21.8881
1st-dose	DPB1*10:01	2	32	18.75	7.20762	35
1st-dose	DQA1*01:01	0	78976	24.2542	23.9556	24.5547
1st-dose	DQA1*01:01	1	26030	22.3281	21.8234	22.839
1st-dose	DQA1*01:01	2	2169	18.5339	16.9189	20.2343
1st-dose	DQA1*01:02	0	70204	23.0998	22.7885	23.4134
1st-dose	DQA1*01:02	1	33013	24.663	24.1988	25.1317
1st-dose	DQA1*01:02	2	3958	25.5179	24.1656	26.9065
1st-dose	DQB1*06:04	0	101213	23.4239	23.1632	23.686
1st-dose	DQB1*06:04	1	5866	27.7872	26.6437	28.9529
1st-dose	DQB1*06:04	2	96	32.2917	23.1041	35
1st-dose	DRB3*01:01	0	74793	22.8751	22.5745	23.1779
1st-dose	DRB3*01:01	1	29331	25.26	24.7635	25.7614
1st-dose	DRB3*01:01	2	3051	27.8925	26.3066	29.5209
2nd-dose	A*03:01	0	50048	63.1494	62.725	63.5722
2nd-dose	A*03:01	1	16392	65.7089	64.9764	66.4358
2nd-dose	A*03:01	2	1385	64.9819	62.4039	67.4963
2nd-dose	DQA1*01:01	0	50001	64.7587	64.3381	65.1776
2nd-dose	DQA1*01:01	1	16495	61.2064	60.4579	61.951
2nd-dose	DQA1*01:01	2	1329	60.1956	57.5062	62.8399
